# Supplementary material for: Transcriptome-Wide Analyses Identify Dominant as the Predominantly Non-Conservative Alternative Splicing Inheritance Patterns in F1 Chickens
Source: Front Genet. 2021 Dec 3;12:774240. doi: 10.3389/fgene.2021.774240 (PMC8678468; doi:10.3389/fgene.2021.774240)
Supplement: Supplementary file 1 [file Table2.XLSX]

## Sheet: Sheet1
KEGG pathway enrichment result of non-conserved AS genes
Tissue	ID	Pathway	IH	Gene number	ENSEMBL	SYMBOL	Description	Chromosome	exon_count
Brain	gga03015	mRNA surveillance pathway	Under-dominance	5	ENSGALG00000007227	MSI1	musashi RNA binding protein 1	15	25
					ENSGALG00000001283	SRRM1	serine and arginine repetitive matrix 1	23	21
					ENSGALG00000017129	SAP18	Sin3A associated protein 18	1	4
					ENSGALG00000003800	PABPC4	poly(A) binding protein cytoplasmic 4	23	16
					ENSGALG00000031813	CASC3	cancer susceptibility candidate 3	27	13
	gga03013	RNA transport	Under-dominance	6	ENSGALG00000017129	SAP18	Sin3A associated protein 18	1	4
					ENSGALG00000003800	PABPC4	poly(A) binding protein cytoplasmic 4	23	16
					ENSGALG00000001283	SRRM1	serine and arginine repetitive matrix 1	23	21
					ENSGALG00000003010	NUP93	nucleoporin 93	11	26
					ENSGALG00000031813	CASC3	cancer susceptibility candidate 3	27	13
					ENSGALG00000011966	RANGAP1	Ran GTPase activating protein 1	1	18
	gga00190	Oxidative phosphorylation	Cor dominance	6	ENSGALG00000008239	NDUFB3	NADH:ubiquinone oxidoreductase subunit B3	7	4
					ENSGALG00000040173	NDUFS8	NADH:ubiquinone oxidoreductase core subunit S8	5	7
					ENSGALG00000020754	ATP6V0E2	ATPase H+ transporting V0 subunit e2	6	3
					ENSGALG00000022813	NDUFV3	NADH:ubiquinone oxidoreductase subunit V3	1	4
					ENSGALG00000041401	SDHB	succinate dehydrogenase complex iron sulfur subunit B	21	8
					ENSGALG00000032595	NDUFB2	NADH:ubiquinone oxidoreductase subunit B2	1	5
	gga03010	Ribosome	Under-dominance	5	ENSGALG00000001634	RPL23	ribosomal protein L23	27	5
					ENSGALG00000002379	MRPS17	mitochondrial ribosomal protein S17	19	4
					ENSGALG00000002837	RPL27	ribosomal protein L27	27	4
					ENSGALG00000016232	RPL8	ribosomal protein L8	1	6
					ENSGALG00000006561	MRPL23	mitochondrial ribosomal protein L23	5	17
	gga04810	Regulation of actin cytoskeleton	Under-dominance	6	ENSGALG00000011592	MRAS	muscle RAS oncogene homolog	7	10
					ENSGALG00000004796	CDC42	cell division cycle 42	21	9
					ENSGALG00000038635	MYL12B	myosin light chain 12B	2	5
					ENSGALG00000034251	SLC9A1	solute carrier family 9 member A1	23	12
					ENSGALG00000003578	FN1	fibronectin 1	7	47
					ENSGALG00000034007	ITGA6	integrin subunit alpha 6	7	27
	gga00051	Fructose and mannose metabolism	Cor dominance	3	ENSGALG00000026077	ALDOC	aldolase, fructose-bisphosphate C	19	9
					ENSGALG00000006939	PFKP	phosphofructokinase, platelet	2	25
					ENSGALG00000002417	GMPPA	GDP-mannose pyrophosphorylase A	7	13
	gga04810	Regulation of actin cytoskeleton	Cor dominance	7	ENSGALG00000016736	CYFIP1	cytoplasmic FMR1 interacting protein 1	1	33
					ENSGALG00000011592	MRAS	muscle RAS oncogene homolog	7	10
					ENSGALG00000009495	FGFR2	fibroblast growth factor receptor 2	6	24
					ENSGALG00000012178	PDGFB	platelet derived growth factor subunit B	1	9
					ENSGALG00000001446	GSN	gelsolin	17	21
					ENSGALG00000002699	VAV2	vav guanine nucleotide exchange factor 2	17	27
					ENSGALG00000034007	ITGA6	integrin subunit alpha 6	7	27
	gga04514	Cell adhesion molecules (CAMs)	Over-dominance	4	ENSGALG00000010053	PTPRF	protein tyrosine phosphatase, receptor type F	8	42
					ENSGALG00000005553	NLGN3	neuroligin 3	4	5
					ENSGALG00000009107	NRXN1	neurexin 1	3	29
					ENSGALG00000034007	ITGA6	integrin subunit alpha 6	7	27
	gga04510	Focal adhesion	Additive	5	ENSGALG00000012155	EGF	epidermal growth factor	4	25
					ENSGALG00000037203	CTNNB1	catenin beta 1	2	17
					ENSGALG00000003578	FN1	fibronectin 1	7	47
					ENSGALG00000038635	MYL12B	myosin light chain 12B	2	5
					ENSGALG00000034007	ITGA6	integrin subunit alpha 6	7	27
	gga04520	Adherens junction	Over-dominance	3	ENSGALG00000010053	PTPRF	protein tyrosine phosphatase, receptor type F	8	42
					ENSGALG00000007125	PARD3	par-3 family cell polarity regulator	2	29
					ENSGALG00000016920	LMO7	LIM domain 7	1	37
Muscle	gga03010	Ribosome	WL dominance	13	ENSGALG00000001658	RPL19	ribosomal protein L19	27	6
					ENSGALG00000001634	RPL23	ribosomal protein L23	27	5
					ENSGALG00000002837	RPL27	ribosomal protein L27	27	4
					ENSGALG00000010124	RPS8	ribosomal protein S8	8	6
					ENSGALG00000035079	RPSAP58	ribosomal protein SA pseudogene 58	2	7
					ENSGALG00000010077	RPS3A	ribosomal protein S3A	4	7
					ENSGALG00000016232	RPL8	ribosomal protein L8	1	6
					ENSGALG00000003197	RPL7A	ribosomal protein L7a	17	7
					ENSGALG00000004871	RPS24	ribosomal protein S24	6	8
					ENSGALG00000012172	RPL3	ribosomal protein L3	1	9
					ENSGALG00000002644	RPL10A	ribosomal protein L10a	26	6
					ENSGALG00000041863	MRPL13	mitochondrial ribosomal protein L13	2	7
					ENSGALG00000007711	RPL4	ribosomal protein L4	10	10
			Cor dominance	10	ENSGALG00000001634	RPL23	ribosomal protein L23	27	5
					ENSGALG00000002837	RPL27	ribosomal protein L27	27	4
					ENSGALG00000010124	RPS8	ribosomal protein S8	8	6
					ENSGALG00000035079	RPSAP58	ribosomal protein SA pseudogene 58	2	7
					ENSGALG00000010077	RPS3A	ribosomal protein S3A	4	7
					ENSGALG00000016232	RPL8	ribosomal protein L8	1	6
					ENSGALG00000004871	RPS24	ribosomal protein S24	6	8
					ENSGALG00000013990	RPS12	ribosomal protein S12	3	6
					ENSGALG00000012172	RPL3	ribosomal protein L3	1	9
					ENSGALG00000003197	RPL7A	ribosomal protein L7a	17	7
	gga04260	Cardiac muscle contraction	Cor dominance	6	ENSGALG00000003521	TPM1	tropomyosin 1	10	14
					ENSGALG00000013537	TPM3	tropomyosin 3	25	16
					ENSGALG00000037744	CACNA1S	calcium voltage-gated channel subunit alpha1 S	26	44
					ENSGALG00000028302	UQCRQ	ubiquinol-cytochrome c reductase complex III subunit VII	13	2
					ENSGALG00000002490	UQCRC2	ubiquinol-cytochrome c reductase core protein II	14	14
					ENSGALG00000009400	SLC8A3	solute carrier family 8 member A3	5	8
	gga03040	Spliceosome	Under-dominance	5	ENSGALG00000004133	SRSF10	serine/arginine-rich splicing factor 10	23	7
					ENSGALG00000010689	MAGOH	mago homolog, exon junction complex core component	8	5
					ENSGALG00000038528	SRSF7	serine and arginine rich splicing factor 7	3	9
					ENSGALG00000017357	SRSF2	serine and arginine rich splicing factor 2	18	5
					ENSGALG00000000137	SNRPE	small nuclear ribonucleoprotein polypeptide E	26	7
			Cor dominance	7	ENSGALG00000033259	SRSF5A	serine/arginine-rich splicing factor 5a	5	9
					ENSGALG00000033120	SRSF7L	serine and arginine rich splicing factor 7 like	3	9
					ENSGALG00000004133	SRSF10	serine/arginine-rich splicing factor 10	23	7
					ENSGALG00000006457	RBMXL1	RNA binding motif protein, X-linked like 1	4	15
					ENSGALG00000009250	HNRNPA3	heterogeneous nuclear ribonucleoprotein A3	7	16
					ENSGALG00000016198	U2AF1	U2 small nuclear RNA auxiliary factor 1	1	11
					ENSGALG00000000787	DHX38	DEAH-box helicase 38	11	26
	gga00620	Pyruvate metabolism	Additive	5	ENSGALG00000035836	LDHB	lactate dehydrogenase B	1	8
					ENSGALG00000003362	ACSS2	acyl-CoA synthetase short-chain family member 2	20	22
					ENSGALG00000006300	LDHA	lactate dehydrogenase A	5	8
					ENSGALG00000016430	PDHA2	pyruvate dehydrogenase (lipoamide) alpha 2	1	12
					ENSGALG00000016872	PCCA	propionyl-CoA carboxylase alpha subunit	1	29
	gga00640	Glycolysis / Gluconeogenesis	Additive	4	ENSGALG00000035836	LDHB	lactate dehydrogenase B	1	8
					ENSGALG00000003362	ACSS2	acyl-CoA synthetase short-chain family member 2	20	22
					ENSGALG00000006300	LDHA	lactate dehydrogenase A	5	8
					ENSGALG00000016430	PDHA2	pyruvate dehydrogenase (lipoamide) alpha 2	1	12
	gga04520	Adherens junction	Cor dominance	5	ENSGALG00000007125	PARD3	par-3 family cell polarity regulator	2	29
					ENSGALG00000028749	LOC776816	actin, cytoplasmic 2-like	18	6
					ENSGALG00000005079	VCL	vinculin	6	23
					ENSGALG00000042552	TJP1	tight junction protein 1	10	32
					ENSGALG00000016920	LMO7	LIM domain 7	1	37
	gga00190	Oxidative phosphorylation	Cor dominance	6	ENSGALG00000008239	NDUFB3	NADH:ubiquinone oxidoreductase subunit B3	7	4
					ENSGALG00000040987	NDUFA8	NADH:ubiquinone oxidoreductase subunit A8	17	4
					ENSGALG00000014800	ATP6V1A	ATPase H+ transporting V1 subunit A	1	17
					ENSGALG00000022813	NDUFV3	NADH:ubiquinone oxidoreductase subunit V3	1	4
					ENSGALG00000028302	UQCRQ	ubiquinol-cytochrome c reductase complex III subunit VII	13	2
					ENSGALG00000002490	UQCRC2	ubiquinol-cytochrome c reductase core protein II	14	14
liver	gga01100	Metabolic pathways	Under-dominance	17	ENSGALG00000032420	DPAGT1	dolichyl-phosphate N-acetylglucosaminephosphotransferase 1	24	10
					ENSGALG00000011394	CYP2J21	cytochrome P450, family 2, subfamily J, polypeptide 21	8	11
					ENSGALG00000042460	FPGS	folylpolyglutamate synthase	17	15
					ENSGALG00000009655	AADAT	aminoadipate aminotransferase	4	15
					ENSGALG00000007503	KMO	kynurenine 3-monooxygenase	7	15
					ENSGALG00000004669	ASPA	aspartoacylase	19	7
					ENSGALG00000006131	FTCD	formimidoyltransferase cyclodeaminase	7	19
					ENSGALG00000045427	UPP2	uridine phosphorylase 2	7	8
					ENSGALG00000008932	ENTPD8	ectonucleoside triphosphate diphosphohydrolase 8	17	12
					ENSGALG00000010652	SCP2	sterol carrier protein 2	8	16
					ENSGALG00000013728	PPAT	phosphoribosyl pyrophosphate amidotransferase	4	11
					ENSGALG00000036106	SMPD1	sphingomyelin phosphodiesterase 1	1	6
					ENSGALG00000040173	NDUFS8	NADH:ubiquinone oxidoreductase core subunit S8	5	7
					ENSGALG00000030886	PTGDS	prostaglandin D2 synthase 21kDa (brain)	17	7
					ENSGALG00000000893	TAT	tyrosine aminotransferase	11	15
					ENSGALG00000006188	KYAT3	kynurenine aminotransferase 3	8	19
					ENSGALG00000037854	TKFC	triokinase and FMN cyclase	5	18
			Under-dominance	11	ENSGALG00000032420	DPAGT1	dolichyl-phosphate N-acetylglucosaminephosphotransferase 1	24	10
					ENSGALG00000006627	UPB1	beta-ureidopropionase 1	15	10
					ENSGALG00000022813	NDUFV3	NADH:ubiquinone oxidoreductase subunit V3	1	4
					ENSGALG00000036106	SMPD1	sphingomyelin phosphodiesterase 1	1	6
					ENSGALG00000011421	HAL	histidine ammonia-lyase	1	20
					ENSGALG00000036683	PNPO	pyridoxamine 5'-phosphate oxidase	27	7
					ENSGALG00000004367	AWAT1	acyl-CoA wax alcohol acyltransferase 1	4	11
					ENSGALG00000037854	TKFC	triokinase and FMN cyclase	5	18
					ENSGALG00000002479	MAT1A	methionine adenosyltransferase 1A	6	9
					ENSGALG00000000893	TAT	tyrosine aminotransferase	11	15
					ENSGALG00000002960	HMGCS2	3-hydroxy-3-methylglutaryl-CoA synthase 2	8	9
			WL dominance	12	ENSGALG00000006723	IDI2	isopentenyl-diphosphate delta isomerase 2	2	5
					ENSGALG00000009926	HAAO	3-hydroxyanthranilate 3,4-dioxygenase	3	10
					ENSGALG00000007251	PCYT2	phosphate cytidylyltransferase 2, ethanolamine	18	12
					ENSGALG00000016285	GK2	glycerol kinase 2	1	22
					ENSGALG00000006131	FTCD	formimidoyltransferase cyclodeaminase	7	19
					ENSGALG00000000549	URAH	5-hydroxyisourate hydrolase	11	7
					ENSGALG00000014966	HGD	homogentisate 1,2-dioxygenase	1	14
					ENSGALG00000013728	PPAT	phosphoribosyl pyrophosphate amidotransferase	4	11
					ENSGALG00000002200	ACSM3	acyl-CoA synthetase medium-chain family member 3	14	14
					ENSGALG00000008539	ALG12	ALG12, alpha-1,6-mannosyltransferase	1	13
					ENSGALG00000037195	TALDO1	transaldolase 1	5	8
					ENSGALG00000000109	AFMID	arylformamidase	18	10
	gga00380	Tryptophan metabolism	Under-dominance	3	ENSGALG00000006188	KYAT3	kynurenine aminotransferase 3	8	19
					ENSGALG00000009655	AADAT	aminoadipate aminotransferase	4	15
					ENSGALG00000007503	KMO	kynurenine 3-monooxygenase	7	15
	gga00340	Histidine metabolism	Under-dominance	2	ENSGALG00000004669	ASPA	aspartoacylase	19	7
					ENSGALG00000006131	FTCD	formimidoyltransferase cyclodeaminase	7	19
	gga04115	p53 signaling pathway	Cor dominance	3	ENSGALG00000007555	CCND1	cyclin D1	5	5
					ENSGALG00000012117	STEAP3	STEAP3 metalloreductase	7	8
					ENSGALG00000015286	SESN1	sestrin 1	3	19
	gga00270	Cysteine and methionine metabolism	WL dominance	2	ENSGALG00000002479	MAT1A	methionine adenosyltransferase 1A	6	9
					ENSGALG00000000893	TAT	tyrosine aminotransferase	11	15
	gga00250	Alanine, aspartate and glutamate metabolism	Under-dominance	2	ENSGALG00000004669	ASPA	aspartoacylase	19	7
					ENSGALG00000013728	PPAT	phosphoribosyl pyrophosphate amidotransferase	4	11
	gga00561	Glycerolipid metabolism	WL dominance	2	ENSGALG00000004367	AWAT1	acyl-CoA wax alcohol acyltransferase 1	4	11
					ENSGALG00000037854	TKFC	triokinase and FMN cyclase	5	18
	gga01230	Biosynthesis of amino acids	WL dominance	2	ENSGALG00000002479	MAT1A	methionine adenosyltransferase 1A	6	9
					ENSGALG00000000893	TAT	tyrosine aminotransferase	11	15
