# Supplementary material for: Transcriptome-Wide Analyses Identify Dominant as the Predominantly Non-Conservative Alternative Splicing Inheritance Patterns in F1 Chickens
Source: Front Genet. 2021 Dec 3;12:774240. doi: 10.3389/fgene.2021.774240 (PMC8678468; doi:10.3389/fgene.2021.774240)
Supplement: Supplementary file 3 [file Table1.XLSX]

## Sheet: Sheet1
		Comparison of two statistical methods for inheritance classification in the brain, liver, and muscle
Brain	FC	Threshold	Fishe test	Overlap	MC	Threshold	Fishe test	Overlap	FR	Threshold	Fishe test	Overlap	MR	Threshold	Fishe test	Overlap
	Additivity	79	49	48		94	47	44		97	49	46		87	54	48
	Cor-like Dominance	196	205	149		139	162	110		159	198	125		140	152	108
	WL-like Dominance	155	169	125		152	174	115		142	167	115		156	174	115
	Over-dominance	109	95	86		111	86	75		120	94	85		118	98	86
	Under-dominance	117	81	75		121	84	73		121	83	76		119	85	75
Muscle	FC	Threshold	Fishe test	Overlap	MC	Threshold	Fishe test	Overlap	FR	Threshold	Fishe test	Overlap	MR	Threshold	Fishe test	Overlap
	Additivity	168	101	84		195	108	85		178	107	90		190	100	85
	Cor-like Dominance	408	438	266		283	283	188		266	279	173		176	155	118
	WL-like Dominance	213	224	153		313	340	217		299	320	223		403	433	287
	Over-dominance	126	79	72		100	71	61		119	78	69		91	64	55
	Under-dominance	130	77	71		120	73	63		128	84	72		93	62	58
Liver	MC	Threshold	Fishe test	Overlap	MR	Threshold	Fishe test	Overlap
	Additivity	54	25	23		66	27	25
	Cor-like Dominance	143	167	114		127	150	98
	WL-like Dominance	85	107	73		85	104	69
	Over-dominance	73	64	54		78	67	59
	Under-dominance	90	61	53		99	65	61
